# Supplementary material for: Revealing the Development Patterns of the Mandibular Glands of Apis mellifera carnica Based on Transcriptomics and Morphology
Source: Insects. 2024 Mar 6;15(3):176. doi: 10.3390/insects15030176 (PMC10971153; doi:10.3390/insects15030176)
Supplement: Supplementary file 1 [file insects-15-00176-s001.zip]

Archive with 1 entries (1 files):
- insects-2862540-supplementary.pdf
